# Supplementary material for: Inhibitory Effect of L-Methionine on Alternaria alternata Based on Metabolomics Analysis
Source: J Fungi (Basel). 2024 Feb 13;10(2):151. doi: 10.3390/jof10020151 (PMC10890048; doi:10.3390/jof10020151)
Supplement: Supplementary file 1 [file jof-10-00151-s001.zip]

Archive with 1 entries (1 files):
- jof-2845803-supplementary.pdf
